# Supplementary material for: GPTransformer: A Transformer-Based Deep Learning Method for Predicting Fusarium Related Traits in Barley
Source: Front Plant Sci. 2021 Dec 16;12:761402. doi: 10.3389/fpls.2021.761402 (PMC8716695; doi:10.3389/fpls.2021.761402)
Supplement: Supplementary file 1 [file Data_Sheet_1.zip]

Archive with 3 entries (3 files):
- Supplementary Table 1.xlsx
- Supplementary Table 2A.xlsx
- Supplementary Table 2B.xlsx
