# Supplementary material for: GPTransformer: A Transformer-Based Deep Learning Method for Predicting Fusarium Related Traits in Barley
Source: Front Plant Sci. 2021 Dec 16;12:761402. doi: 10.3389/fpls.2021.761402 (PMC8716695; doi:10.3389/fpls.2021.761402)
Supplement: Supplementary file 1 [file Data_Sheet_1.zip › Supplementary Table 1.xlsx]

## Sheet: Sheet1
Supplementary Table 1. Least squares means table of traits measured.
Taxa	HD50*	HT	FHB	DON
Genotype_1	62	76	3.2	20.2
Genotype_2	62.5	74.5	3	16.5
Genotype_3	63.3	77.8	2.1	15.5
Genotype_4	58.9	67.8	3	25.1
Genotype_5	61.9	75.8	3	14.2
Genotype_6	62.9	67.4	3.1	16.9
Genotype_7	60.9	81	1.8	10
Genotype_8	63.5	84.8	1.4	11.9
Genotype_9	61.6	74.7	2.6	10.3
Genotype_10	62.6	72.8	2.8	15.1
Genotype_11	60.1	69.8	2.3	12
Genotype_12	58.5	70.3	1.8	13.8
Genotype_13	53.4	76.8	1.4	6.9
Genotype_14	63.9	74.8	2.2	16.8
Genotype_15	64.1	78.5	2.2	15
Genotype_16	62	78.5	2.8	19.8
Genotype_17	61.6	78.8	2.7	17.9
Genotype_18	63	75	2	12.4
Genotype_19	61	83.1	3.3	17.4
Genotype_20	63.3	84.3	2.4	14.4
Genotype_21	62.3	76.3	2.8	12.3
Genotype_22	59.8	79.4	2.8	15.8
Genotype_23	61.3	78.3	2.1	17.1
Genotype_24	62.6	79.6	2.8	26.9
Genotype_25	61.3	72.7	3	17.1
Genotype_26	61.9	83.1	2.6	16.5
Genotype_27	62.8	76	2.5	16.8
Genotype_28	62	75.9	2.2	17.1
Genotype_29	60.4	74.7	2.8	12.8
Genotype_30	62.3	79.8	2.2	19.4
Genotype_31	61.4	74.1	2.8	15
Genotype_32	60.5	80.4	1.9	11.2
Genotype_33	64.5	82.5	2	18.2
Genotype_34	61.4	74.6	1.8	17.4
Genotype_35	64.1	86.8	1.5	17.3
Genotype_36	59.3	74.7	2.4	16.7
Genotype_37	62.3	84	1.3	16
Genotype_38	62.9	81.1	1.6	9.1
Genotype_39	63.4	84.1	1	13.2
Genotype_40	61.8	84.4	1.4	11
Genotype_41	62	81.5	1.3	11.8
Genotype_42	61.6	73.5	3.5	19.5
Genotype_43	61.8	85.8	1.4	15.2
Genotype_44	60.9	82.8	2	15
Genotype_45	60.9	80.4	0.9	10.8
Genotype_46	61.9	84.1	1.3	10.3
Genotype_47	63.5	82.3	1.8	11.8
Genotype_48	61.1	73.8	2.5	13.2
Genotype_49	61.9	79.7	2.3	14.8
Genotype_50	64	84.2	1.1	10.7
Genotype_51	62.4	82	1.3	20.3
Genotype_52	62.5	77.8	1	10.6
Genotype_53	63.5	75.7	1.9	12.4
Genotype_54	61.8	84.4	2.3	15.2
Genotype_55	62.6	73.3	3.3	17.2
Genotype_56	61.5	83.7	1.7	16.3
Genotype_57	62.6	75.8	1.7	15.1
Genotype_58	63.1	78.1	1.6	9.7
Genotype_59	63	78.3	1.8	15.3
Genotype_60	61.5	78	2.1	14
Genotype_61	60.6	85.8	2.2	19.7
Genotype_62	63	82.9	0.8	13.8
Genotype_63	61.4	78.8	1.8	10.6
Genotype_64	61.8	78.8	2.3	20.5
Genotype_65	62.3	78.5	1.8	16.6
Genotype_66	60.8	82.6	1.9	16.6
Genotype_67	62.6	76	1.8	16.7
Genotype_68	62.1	79.1	1	10.6
Genotype_69	61.4	78.7	1.2	11.1
Genotype_70	58	77.3	1.6	17.7
Genotype_71	62.6	80.6	0.8	9.8
Genotype_72	61	83.6	0.8	11.5
Genotype_73	63.1	76.1	1.3	14.2
Genotype_74	60.9	73.6	2.6	19.1
Genotype_75	59.9	82.1	1.8	12.3
Genotype_76	62.4	75	2.9	14.1
Genotype_77	62.4	79.3	1.9	7.8
Genotype_78	60.9	80.3	2.3	18.8
Genotype_79	63.3	88.9	1.9	14.1
Genotype_80	60.6	87.8	1.7	14.1
Genotype_81	59.9	87.6	2.6	11.3
Genotype_82	60.5	84.1	1.8	10.5
Genotype_83	62.5	89.5	2.6	13.9
Genotype_84	61.5	80.3	3.1	19.5
Genotype_85	58.6	79.8	2	12.2
Genotype_86	60.4	79.1	1.5	15.1
Genotype_87	61.5	80.9	1.3	11
Genotype_88	61	79.8	2.2	18.8
Genotype_89	61.8	81.3	2.8	18.4
Genotype_90	62.4	86.2	1.2	10.1
Genotype_91	62.9	83.4	1.3	8.3
Genotype_92	57.8	87.7	0.9	9.3
Genotype_93	64	81.2	1.6	15.5
Genotype_94	62	86	1.4	11.2
Genotype_95	61.6	87.1	1.9	9.8
Genotype_96	53.5	81.3	0.3	6
Genotype_97	61.5	85.9	1.5	16.8
Genotype_98	61.6	86	1.6	12.5
Genotype_99	61.1	80	1.5	16
Genotype_100	63	85.4	1	5.8
Genotype_101	58	85.6	1.3	11.7
Genotype_102	61.9	81	1.3	9.3
Genotype_103	61.9	84.8	1.4	8.2
Genotype_104	63.1	84.3	1.7	7.7
Genotype_105	57.4	84.3	1.5	17.1
Genotype_106	65	89.7	0.8	9.3
Genotype_107	61.5	78	1.6	16.7
Genotype_108	61.8	83.9	2	13
Genotype_109	63.1	87.5	1	9.6
Genotype_110	62.5	75.6	1.7	12.7
Genotype_111	63.1	83.4	1.6	9.1
Genotype_112	60.9	77.4	2.8	15.7
Genotype_113	62.4	74.8	1.1	13.3
Genotype_114	61.3	84.2	1.6	16.3
Genotype_115	59.1	84.4	1.8	20.8
Genotype_116	59.4	86.8	1.1	15.4
Genotype_117	61.4	79.7	2.6	21.7
Genotype_118	61.9	82.9	1.5	10.9
Genotype_119	61.9	77.3	3.1	18.7
Genotype_120	60.5	84	1.5	12.8
Genotype_121	60.9	78	2.9	21.8
Genotype_122	65.4	83	1.3	11.4
Genotype_123	63.5	85.1	1.1	10.8
Genotype_124	61.8	93.9	1.3	13.3
Genotype_125	59.6	78.3	1.3	9.6
Genotype_126	61.8	86.4	1.6	19.3
Genotype_127	60.9	83	1.4	11.4
Genotype_128	60.3	87.1	1	10.3
Genotype_129	62	87.5	0.8	8.6
Genotype_130	63.6	80.3	1.3	14.9
Genotype_131	65	76.6	1.1	9.6
Genotype_132	64.3	78.6	0.8	10.8
Genotype_133	62.3	83.3	1.7	12.9
Genotype_134	64.1	86.4	1.4	13
Genotype_135	60.6	82.7	1.5	10.4
Genotype_136	60.4	81.3	1.7	13.4
Genotype_137	59.6	73.3	1.6	13.5
Genotype_138	64	80.9	1.6	15.3
Genotype_139	63.5	79.7	1.5	12.6
Genotype_140	57.9	77.3	1.5	9.1
Genotype_141	61.6	80.3	1.4	13.2
Genotype_142	58.4	76.5	2.1	16.6
Genotype_143	60.9	78.5	1.8	13.9
Genotype_144	61.9	73.4	2.5	17.7
Genotype_145	63	79.8	2.2	12.7
Genotype_146	62.8	82.8	1.4	10.9
Genotype_147	61.5	81.3	1.8	8.5
Genotype_148	61	79.3	1.6	14.3
Genotype_149	62.8	82.8	0.7	10.1
Genotype_150	62.3	82.6	1	9.3
Genotype_151	61.8	78.5	1.8	20.9
Genotype_152	60.9	82.1	1.3	15.2
Genotype_153	64.4	78.6	1.8	17.9
Genotype_154	62.3	79.3	1.1	14.6
Genotype_155	61.5	78.2	2.3	15.8
Genotype_156	62.1	78.7	1.8	14
Genotype_157	61.6	77.5	2.1	22.5
Genotype_158	59.9	79.9	1.3	10
Genotype_159	62.3	85.5	1.5	17.2
Genotype_160	60.6	76.8	1.8	20
Genotype_161	62.6	73.4	2.8	26.3
Genotype_162	62.4	81.1	1.4	16.1
Genotype_163	62.3	81.1	1.4	17.4
Genotype_164	62.6	79.2	1.7	16.8
Genotype_165	62.6	72.8	2.3	16.3
Genotype_166	62.9	71.8	1	21.4
Genotype_167	61.6	71.3	2.3	23.4
Genotype_168	62.1	84	0.8	22.1
Genotype_169	63	80.2	2	17
Genotype_170	62.1	76.1	1.9	14.6
Genotype_171	61.8	83.5	2.5	17.9
Genotype_172	62.3	81.8	2.5	13
Genotype_173	67	85.6	0.7	11.6
Genotype_174	59.9	73.5	1.3	18
Genotype_175	64.8	78.4	1.6	13.2
Genotype_176	61.9	74.7	3.8	27.8
Genotype_177	64.4	74.6	1.8	11.9
Genotype_178	61.9	82.2	1.5	20
Genotype_179	61.5	68.6	3.3	21.9
Genotype_180	62.1	83.4	1.6	14.3
Genotype_181	63.1	79.8	1.4	12.7
Genotype_182	62.3	75.1	2.3	17.6
Genotype_183	62.3	75.8	2.3	20.4
Genotype_184	56.1	73.8	1.3	11
Genotype_185	55.9	84.5	1.2	7.9
Genotype_186	61.5	90.1	1.3	10.7
Genotype_187	60.9	80.3	1.4	11.2
Genotype_188	58.4	74.9	1.2	8.1
Genotype_189	52.8	84.3	1.1	11.8
Genotype_190	62.9	83.8	1.5	12.5
Genotype_191	57	74.3	1.3	13
Genotype_192	57.5	84	1.9	11.2
Genotype_193	58.3	82.5	1.5	10.8
Genotype_194	61.6	85.7	1.7	6.7
Genotype_195	60.8	78.3	3.1	12.3
Genotype_196	58.8	80.7	1.5	9.7
Genotype_197	61.3	82.8	1.6	7.8
Genotype_198	57.6	75.3	2.3	13
Genotype_199	61.5	80.8	1.9	9.4
Genotype_200	61.4	80.8	1.6	11
Genotype_201	55.9	75.9	1.5	9.1
Genotype_202	63.9	76.1	1.8	8.4
Genotype_203	62.3	110.6	0.7	11.2
Genotype_204	60.1	84.1	0.7	11.1
Genotype_205	61	83.2	1.5	10.4
Genotype_206	61.3	84.4	1.1	8.4
Genotype_207	62.1	84.2	2.3	11.4
Genotype_208	55.6	70.5	3.2	9
Genotype_209	58.5	86.7	2.3	10
Genotype_210	49.4	56.1	4.8	11.7
Genotype_211	48.3	55	4.8	11.9
Genotype_212	64.3	65.7	2.9	14.2
Genotype_213	57.5	80.5	1.4	21.3
Genotype_214	58.4	73.6	3.6	11
Genotype_215	59.5	79.6	2.3	13.9
Genotype_216	58.4	77.3	1.4	10.6
Genotype_217	61.6	77.8	1.8	18.6
Genotype_218	60.8	73.1	2	17.6
Genotype_219	60.5	76.3	2	9.1
Genotype_220	60.4	75.5	1.6	11.1
Genotype_221	62.3	74.6	3.3	19.6
Genotype_222	61.5	75	3.2	14.4
Genotype_223	61.1	58.5	3.8	19.6
Genotype_224	61.1	67.3	3.2	26.4
Genotype_225	60.6	75.3	2.2	18.9
Genotype_226	60.9	80	1.5	22.1
Genotype_227	62	83.6	1.3	13.6
Genotype_228	62.4	82.2	0.9	13.2
Genotype_229	62.3	81.3	1.5	16.1
Genotype_230	62	83.2	1.1	13.5
Genotype_231	63.3	77.3	1.6	17
Genotype_232	61.4	81.1	1.7	17.8
Genotype_233	59.8	77.3	1.4	14.7
Genotype_234	58.5	79.4	1.8	12.3
Genotype_235	60.4	81.5	1.5	13
Genotype_236	59.5	85.5	1.2	16.1
Genotype_237	63.6	78.3	1.9	12.5
Genotype_238	63.1	81	1.7	15.5
Genotype_239	63.5	81.3	1.4	11.5
Genotype_240	62.4	82.3	1.7	12.6
Genotype_241	60.1	76.2	2.3	17
Genotype_242	61.9	81.8	1.5	13.4
Genotype_243	61.6	79.9	1	13.4
Genotype_244	62	74.4	1.9	16.2
Genotype_245	62.5	78.7	1.6	17.7
Genotype_246	48.3	75.6	2.2	8.9
Genotype_247	62.8	80.2	1.3	12.9
Genotype_248	60.9	77.9	1	13.1
Genotype_249	60.6	80.3	1.4	12.7
Genotype_250	59.1	83	0.8	11
Genotype_251	61.1	78.1	1.2	8.8
Genotype_252	61.6	80.4	1.7	17.1
Genotype_253	61.3	79.6	1.5	14.4
Genotype_254	61.3	81	1.4	12.2
Genotype_255	55.3	89.6	0.5	7.3
Genotype_256	61.3	81.1	0.9	14.6
Genotype_257	63.1	81.6	1.6	9.4
Genotype_258	63	87	1.3	13.6
Genotype_259	61.6	79.1	1.2	11.4
Genotype_260	61	76	1.2	11.2
Genotype_261	60.6	81.8	1.3	13.1
Genotype_262	62	78.5	1.2	11.5
Genotype_263	64.5	75.6	1.1	13.3
Genotype_264	61.4	75.8	2	18.2
Genotype_265	60.5	81.2	1.9	19
Genotype_266	59.8	85.7	1.8	19.4
Genotype_267	60.3	73.8	2.3	16.7
Genotype_268	63.5	77.2	1.9	18.9
Genotype_269	62.5	77.4	2.8	20.4
Genotype_270	63	74.5	1.6	13.4
Genotype_271	62.6	79.1	1.8	10.7
Genotype_272	61.3	84.8	1.8	26.4
Genotype_273	59.6	82.7	1.4	25.1
Genotype_274	61.8	81.3	1.5	14.7
Genotype_275	61.6	83.8	0.7	10
Genotype_276	63.3	82.3	0.8	8.4
Genotype_277	63	80.4	2.3	11
Genotype_278	59.9	94.8	0.8	18.7
Genotype_279	62.3	85.1	1.1	9.3
Genotype_280	60.3	77	1.8	14.8
Genotype_281	59	90.3	0.8	12.4
Genotype_282	61.9	80.8	1.2	14.9
Genotype_283	59	87.3	0.4	11.1
Genotype_284	59.8	91	1	8.7
Genotype_285	62	92.3	0.5	10.3
Genotype_286	60.6	80.3	1.8	14.7
Genotype_287	61.9	78.4	1.3	17
Genotype_288	59.1	75.9	1.5	13.4
Genotype_289	62.5	84.6	0.7	8.2
Genotype_290	57.6	76.7	2.3	10.2
Genotype_291	63.9	79.3	1.4	10.6
Genotype_292	58.5	81.5	2.3	12.2
Genotype_293	61.1	75.7	2.3	15.2
Genotype_294	58.1	73.7	2.5	12.5
Genotype_295	60.8	76.7	1.8	16.8
Genotype_296	58.3	80.3	0.8	11.8
Genotype_297	63.6	86	1.4	8.6
Genotype_298	58.3	88.1	1.4	19.2
Genotype_299	57.8	75.1	2.1	19
Genotype_300	63	75.3	1.6	18
Genotype_301	60.1	81.3	1.8	19.8
Genotype_302	59.5	80.7	1.6	9.4
Genotype_303	61.3	104.2	0.9	13.7
Genotype_304	62.5	76.1	2.2	12.6
Genotype_305	62.1	83.3	2.1	15.3
Genotype_306	62.5	98.3	0.9	14.4
Genotype_307	62.3	74.6	2.2	15.1
Genotype_308	61.3	69.9	3.9	26.2
Genotype_309	62.9	79	1.3	16.1
Genotype_310	61.6	80.3	1.8	15.5
Genotype_311	60.5	78.4	2.5	15.6
Genotype_312	57.9	76.1	1.1	6.5
Genotype_313	57.8	84.3	1	11.4
Genotype_314	60.6	80.7	1.9	16.7
Genotype_315	62.8	79.3	1.9	15.4
Genotype_316	60.6	85.8	1.9	15.3
Genotype_317	62.3	81.7	1.7	15.7
Genotype_318	62.8	78.8	1.6	16.1
Genotype_319	61.8	77.8	2.5	20
Genotype_320	60.1	74.1	2.7	18.5
Genotype_321	62	80.8	2.1	10.3
Genotype_322	56	67.4	3	4.9
Genotype_323	57.6	78.2	1	8
Genotype_324	61	81.3	1	9.7
Genotype_325	60.3	79.4	2.5	13.3
Genotype_326	57.9	80.8	2.4	11.9
Genotype_327	55.6	72	3.8	15
Genotype_328	60.3	79.6	2.3	7.3
Genotype_329	64.6	77.6	1	13.1
Genotype_330	55.8	75.2	2.8	8
Genotype_331	57.5	77.3	1.9	7.1
Genotype_332	55	67.7	3.3	15.1
Genotype_333	57.1	73.3	3	11.7
Genotype_334	60	81	3	11.2
Genotype_335	63	63.8	3.7	20.4
Genotype_336	60	76.3	1.3	19.9
Genotype_337	62.4	76.1	1.2	14.7
Genotype_338	60.9	77.1	1.8	15.8
Genotype_339	61.1	80.3	3	19.8
Genotype_340	61.8	84	2.6	36.9
Genotype_341	59.9	70.8	2.4	16.6
Genotype_342	56.8	79.9	1.6	11.6
Genotype_343	62.8	78.9	1.3	17
Genotype_344	58.9	81.8	1.3	15.1
Genotype_345	59.4	74.9	1.9	14.5
Genotype_346	59.1	75.1	1.4	23.6
Genotype_347	58.3	79.6	1.7	11
Genotype_348	61.8	80.2	1.1	12.1
Genotype_349	62.4	81.3	1.8	9.5
Genotype_350	63.1	83.1	1.3	14.4
Genotype_351	61.8	84.9	0.6	13.8
Genotype_352	61.5	90	1	11.9
Genotype_353	61.3	78.1	1.2	16
Genotype_354	57.4	82.2	1	16.7
Genotype_355	60.6	81.5	2	21
Genotype_356	61.8	81.9	0.8	14.5
Genotype_357	61.8	77	1.3	10.6
Genotype_358	61.6	78.4	1.7	11.9
Genotype_359	61.6	79	1.5	10.8
Genotype_360	61.8	82.2	1.2	13.8
Genotype_361	61.8	77.7	1.1	14.3
Genotype_362	57	79.6	1.5	9.2
Genotype_363	58.9	81	1.3	14.1
Genotype_364	62.8	85.3	0.9	10.4
Genotype_365	62.8	80.6	1.4	14
Genotype_366	61.3	76.4	1.3	13.1
Genotype_367	63	77.7	1.2	15.9
Genotype_368	59.6	77.9	1.7	11.5
Genotype_369	62.1	76.4	1.4	9.9
Genotype_370	62.1	81.3	1.3	10.2
Genotype_371	61.8	77.8	1.1	16.9
Genotype_372	62	74.6	1.8	13.6
Genotype_373	59.9	77.5	1.5	9.9
Genotype_374	60.1	83.2	1.3	9.3
Genotype_375	61.5	84.6	0.9	14.3
Genotype_376	62.9	84.8	1.4	17.1
Genotype_377	61.3	84.2	1.4	14
Genotype_378	63.6	80.3	0.5	9.7
Genotype_379	59.1	71.3	1.3	12.8
Genotype_380	60.8	76.1	2.1	13.7
Genotype_381	56.1	78.9	2.5	12.5
Genotype_382	57.5	79.5	1	16.4
Genotype_383	60.3	74.8	1.1	13.6
Genotype_384	61.5	81.4	1	13.7
Genotype_385	62.3	94.3	0.3	9.7
Genotype_386	66.1	96.8	0.4	8
Genotype_387	64.1	93.2	0.4	11.6
Genotype_388	50	55.4	4.7	5.2
Genotype_389	59.9	77.8	1.6	11.3
Genotype_390	62.8	80	1.7	10.9
Genotype_391	53	93.6	0.3	6.6
Genotype_392	61.3	101.4	0.4	9.3
Genotype_393	56.6	93.5	0.5	5.7
Genotype_394	52.8	83.6	0.7	10.3
Genotype_395	52.8	64.5	0.9	9
Genotype_396	62.1	88.8	2.1	7
Genotype_397	61.1	81	0.8	7.6
Genotype_398	59.4	81.3	4	18
Genotype_399	61.3	80.2	2	13.1
Genotype_400	60.5	91.1	1.8	19.2
Standard error	0.683	1.89	0.29	1.92
* All lsmeans calculated on 6 site years, except HD50 which was calculated using 4 site years.
HD50 = days to 50% headed (based on 2 locations)
HT = plant height (cm); FHB = Fusarium head blight score (0-5);
DON = deoxynivalenol content (mg kg-1)
