# Supplementary material for: GPTransformer: A Transformer-Based Deep Learning Method for Predicting Fusarium Related Traits in Barley
Source: Front Plant Sci. 2021 Dec 16;12:761402. doi: 10.3389/fpls.2021.761402 (PMC8716695; doi:10.3389/fpls.2021.761402)
Supplement: Supplementary file 1 [file Data_Sheet_1.zip › Supplementary Table 2A.xlsx]

## Sheet: Supplementary Table S2A
Table S2A. Selection of top molecular markers associated with fusarium head blight, and accompanying information for chromosomal position, annotation, gene ontology terms and protein family domain.
Molecular markerA	ChrB	SNP positionC	GeneD	AnnotationD	GO Terms	Pfam domains
BOPA2_12_30948	chr1H	12554357	HORVU1Hr1G005790	3-ketoacyl-CoA synthase 5	none	none
JHI-Hv50k-2016-39263	chr1H	472103486	HORVU1Hr1G073490	Auxin transporter-like protein 2	none	PF01490
JHI-Hv50k-2016-39281	chr1H	472144650	HORVU1Hr1G073500	Arginyl-tRNA--protein transferase 1	GO:0004057, GO:0016598	PF04376, PF04377
JHI-Hv50k-2016-39526	chr1H	472980576	HORVU1Hr1G073720	Solute carrier family 35 member F2	GO:0006810, GO:0016021	PF06027
JHI-Hv50k-2016-41873	chr1H	480634875	HORVU1Hr1G075830	Histidine-containing phosphotransfer protein 4	GO:0000160, GO:0004871	none
JHI-Hv50k-2016-43487	chr1H	484418096	HORVU1Hr1G077230	Cellulose-synthase-like C6	none	PF13641
JHI-Hv50k-2016-44295	chr1H	486523175	HORVU1Hr1G077830	phospholipase D beta 1	none	none
SCRI_RS_176644	chr1H	504460083	HORVU1Hr1G073760	Solute carrier family 35 member F2	GO:0006810, GO:0016021	PF06027
JHI-Hv50k-2016-198658	chr3H	543331459	HORVU3Hr1G082650	undescribed protein	none	none
JHI-Hv50k-2016-201950	chr3H	560236083	HORVU3Hr1G087110	Lung seven transmembrane receptor family protein	GO:0016021	PF06814
JHI-Hv50k-2016-439637	chr7H	4146852	HORVU7Hr1G002210	Ferredoxin--NADP reductase	GO:0016491, GO:0055114	PF00175
JHI-Hv50k-2016-441961	chr7H	6026456	HORVU7Hr1G003460	glucan synthase-like 8	GO:0000148, GO:0003843, GO:0006075, GO:0016020	PF02364, PF14288
JHI-Hv50k-2016-468035	chr7H	65733784	HORVU7Hr1G033820	Auxin response factor 19	GO:0005515, GO:0005634, GO:0006355	PF02309
JHI-Hv50k-2016-468129	chr7H	65968923	HORVU7Hr1G033990	NAC domain containing protein 103	GO:0003677, GO:0006355	PF02365
BOPA1_2669-1012	chr7H	70162054	HORVU7Hr1G033900	10 kDa chaperonin	GO:0005524, GO:0005737, GO:0006457, GO:0046914, GO:1901671	PF00166
JHI-Hv50k-2016-470256	chr7H	79954551	HORVU7Hr1G036460	glucan synthase-like 8	GO:0000148, GO:0003843, GO:0006075, GO:0016020	PF02364, PF14288
JHI-Hv50k-2016-474079	chr7H	111314648	HORVU7Hr1G041940	undescribed protein	none	none
BOPA2_12_31203	chr7H	126827168	HORVU7Hr1G043620	receptor-like protein kinase 2	GO:0004672, GO:0005524, GO:0006468	PF00069
JHI-Hv50k-2016-476379	chr7H	217471841	HORVU7Hr1G055560	Polyamine aminopropyltransferase	GO:0003824	PF01564
SCRI_RS_147689	chr7H	251402098	HORVU1Hr1G059010	pectinesterase family protein	GO:0004857, GO:0005618, GO:0030599, GO:0042545	PF01095, PF04043
JHI-Hv50k-2016-488609	chr7H	487704917	HORVU7Hr1G083410	Protein of unknown function (DUF594)	none	PF04578, PF13968
JHI-Hv50k-2016-488642	chr7H	487977868	HORVU7Hr1G083490	Acyl-coenzyme A oxidase 3	GO:0003995, GO:0003997, GO:0005777, GO:0006631, GO:0006635, GO:0008152, GO:0016627, GO:0050660, GO:0055114	PF00441, PF01756, PF02770
JHI-Hv50k-2016-488665	chr7H	489294629	HORVU7Hr1G083700	undescribed protein	none	none
JHI-Hv50k-2016-489020	chr7H	496054209	HORVU7Hr1G084970	Argonaute family protein	GO:0003676	PF02171
A Molecular marker of 50K SNP array (Bayer et al. 2017); B Chr = Chromosome; C Genomic position in base bairs (bp); D Reference genome IBSC v2 'Morex v1' gene models (Mascher et al., 2017).
