# Supplementary material for: GPTransformer: A Transformer-Based Deep Learning Method for Predicting Fusarium Related Traits in Barley
Source: Front Plant Sci. 2021 Dec 16;12:761402. doi: 10.3389/fpls.2021.761402 (PMC8716695; doi:10.3389/fpls.2021.761402)
Supplement: Supplementary file 1 [file Data_Sheet_1.zip › Supplementary Table 2B.xlsx]

## Sheet: Supplementary Table S2B
Table S2B. Selection of top molecular markers associated with deoxynivalenol content, and accompanying information for chromosomal position, annotation, gene ontology terms (GO Terms) and protein family domain (Pfam domains).
Molecular markerA	ChrB	SNP positionC	GeneD	AnnotationD	GO Terms	Pfam domains
JHI-Hv50k-2016-111132	chr2H	603325638	HORVU2Hr1G097220	Vesicle-associated membrane protein-associated protein A	none	PF00635
JHI-Hv50k-2016-163731	chr3H	34589754	HORVU3Hr1G016890	Chromosome 3B, genomic scaffold, cultivar Chinese Spring	none	none
JHI-Hv50k-2016-163796	chr3H	35301935	HORVU3Hr1G017000	Tetratricopeptide repeat 6	GO:0005515	none
JHI-Hv50k-2016-163896	chr3H	35571360	HORVU3Hr1G017150	Autophagy-related protein 18	GO:0005515	none
JHI-Hv50k-2016-164364	chr3H	38093200	HORVU3Hr1G017930	DCD (Development and Cell Death) domain protein	GO:0005515	PF10539
JHI-Hv50k-2016-165100	chr3H	61396035	HORVU3Hr1G021600	Lipid A export ATP-binding/permease protein MsbA	GO:0005524, GO:0006810, GO:0016021, GO:0016887, GO:0042626, GO:0055085	PF00005, PF00664
SCRI_RS_114566	chr3H	439956640	HORVU3Hr1G063220	Splicing factor 3A subunit 3	GO:0003676, GO:0005634, GO:0008270	PF11931, PF12108, PF13297, PF16837
JHI-Hv50k-2016-182803	chr3H	440388699	HORVU3Hr1G063300	Katanin p60 ATPase-containing subunit A1	GO:0005524, GO:0008017, GO:0008568, GO:0051013	PF00004, PF09336
JHI-Hv50k-2016-183100	chr3H	446467087	HORVU3Hr1G064100	unknown protein	none	none
JHI-Hv50k-2016-192744	chr3H	511731917	HORVU3Hr1G075480	Core-2/I-branching beta-1,6-N-acetylglucosaminyltransferase family protein	GO:0008375, GO:0016020	PF02485
JHI-Hv50k-2016-200100	chr3H	550063195	HORVU3Hr1G084430	Transcription initiation factor TFIID subunit A	GO:0005669, GO:0006352, GO:0046982	PF03847
JHI-Hv50k-2016-205399	chr3H	572541569	HORVU3Hr1G090990	receptor kinase 2	GO:0004672, GO:0005524, GO:0006468	PF00069
JHI-Hv50k-2016-232769	chr4H	25203323	HORVU4Hr1G009620	GDP-mannose transporter	none	PF03151
JHI-Hv50k-2016-345309	chr5H	557586295	HORVU5Hr1G105870	60S ribosomal protein L4-1	GO:0003735, GO:0005840, GO:0006412	PF00573, PF14374
BOPA2_12_30673	chr6H	22584391	HORVU6Hr1G012010	Eukaryotic translation initiation factor 3 subunit J-A	GO:0003743, GO:0005737, GO:0005852	PF08597
JHI-Hv50k-2016-391014	chr6H	120502561	HORVU6Hr1G029710	tubby like protein 8	none	PF01167
JHI-Hv50k-2016-456227	chr7H	28704563	HORVU7Hr1G021490	2-oxoglutarate (2OG) and Fe(II)-dependent oxygenase superfamily protein	GO:0016491, GO:0055114	PF03171, PF14226
JHI-Hv50k-2016-463338	chr7H	49461533	HORVU7Hr1G028460	BSD domain-containing protein	none	PF03909
JHI-Hv50k-2016-493623	chr7H	573534631	HORVU7Hr1G097760	purple acid phosphatase 28	GO:0016787	PF00149
A Molecular marker of 50K SNP array (Bayer et al. 2017); B Chr = Chromosome; C Genomic position in base bairs (bp); D Reference genome IBSC v2 'Morex v1' gene models (Mascher et al., 2017).
